# Supplementary material for: Molecular Characterization and Biocompatibility of Exopolysaccharide Produced by Moderately Halophilic Bacterium Virgibacillus dokdonensis from the Saltern of Kumta Coast
Source: Polymers (Basel). 2022 Sep 23;14(19):3986. doi: 10.3390/polym14193986 (PMC9570845; doi:10.3390/polym14193986)
Supplement: Supplementary file 1 [file polymers-14-03986-s001.zip]

Archive with 1 entries (1 files):
- polymers-1900611-supplementary.pdf
